# Supplementary material for: Differential DNA Methylation from Autistic Children Enriches Evidence for Genes Associated with ASD and New Candidate Genes
Source: Brain Sci. 2023 Oct 7;13(10):1420. doi: 10.3390/brainsci13101420 (PMC10605446; doi:10.3390/brainsci13101420)
Supplement: Supplementary file 1 [file brainsci-13-01420-s001.zip]

Archive with 4 entries (3 files):
- suppl mat/
- suppl mat/Figure S1.pdf
- suppl mat/Table S1.xlsx
- suppl mat/Table S2.pdf
