# Supplementary material for: Differential DNA Methylation from Autistic Children Enriches Evidence for Genes Associated with ASD and New Candidate Genes
Source: Brain Sci. 2023 Oct 7;13(10):1420. doi: 10.3390/brainsci13101420 (PMC10605446; doi:10.3390/brainsci13101420)
Supplement: Supplementary file 1 [file brainsci-13-01420-s001.zip › suppl mat/Table S1.xlsx]

## Sheet: Hoja1
Table S1
CpG ID	_DeltaBeta	P.Value	CHR	gene	feature
cg22588144	-0.451052	4.68e-07	20	ISM1	TSS1500
cg20559405	-0.160903	3.7e-06	3	PTPRG	Body
cg23036213	-0.161692	3.46e-05	6	CAP2	Body
cg17740349	-0.136469	0.00041719	X	SLITRK4	5'UTR
cg12110262	0.110456	0.00046458	10	CYP26C1	Body
cg26094651	0.107006	0.00055222	2	MYT1L	Body
cg03756929	-0.113451	0.0005923	1	MAP10	3'UTR
cg16045423	-0.141844	0.00060531	22	APOBEC3B	TSS1500
cg00512563	0.140376	0.00061085	16	FBXO31	Body
cg05421392	-0.103625	0.00067741	11	OR5I1	TSS1500
cg23624957	-0.10873	0.00078979	6	HDAC2	3'UTR
cg08577913	-0.104129	0.00082095	11	TRIM21	TSS1500
cg16700025	0.374864	0.00084979	16	CMIP	Body
cg09565310	-0.119425	0.00105547	5	MCC	Body
cg21994712	-0.108681	0.0011056	19		IGR
cg06932384	0.162122	0.00120606	22	APOBEC3A	3'UTR
cg00628211	0.254155	0.00125037	6	CCHCR1	Body
cg21862353	0.143267	0.00133924	2	MYT1L	Body
cg17717169	-0.115058	0.00134372	1		IGR
cg21028402	-0.144558	0.00137135	6		IGR
cg20784207	-0.110031	0.00141739	4	ARHGAP24	Body
cg17603288	-0.146862	0.00143715	5	TRIO	Body
cg15546638	-0.117676	0.00143904	15		IGR
cg09989939	0.224662	0.00147681	13	STK24	TSS1500
cg09217350	-0.124623	0.00148676	6		IGR
cg08573926	0.143566	0.00151722	4		IGR
cg18486102	-0.219174	0.00159038	12	FAIM2	TSS200
cg04985582	-0.133657	0.00164031	21	ABCC13	TSS200
cg15143268	-0.237426	0.0016631	5	TRIO	Body
cg25367374	-0.131186	0.00169404	14	RDH12	TSS200
cg17022362	0.107702	0.00170868	20	KCNQ2	Body
cg04124457	-0.116531	0.00172107	15	PRTG	TSS1500
cg18684755	0.270404	0.0017394	19	RYR1	Body
cg14408997	-0.107477	0.00180394	9	UBAP2	TSS1500
cg10486865	-0.112914	0.00181729	17	PRKCA	Body
cg11932091	-0.112971	0.00183937	12		IGR
cg13794565	-0.108158	0.00187887	7	HUS1	TSS1500
cg03589820	0.105298	0.00195149	3	ATG7	Body
cg24420432	-0.100287	0.00198855	7	CUX1	Body
cg01983248	-0.128905	0.00201478	5	TMEM267	5'UTR
cg20964064	0.108145	0.00211143	20	KCNQ2	Body
cg02851548	-0.140318	0.00216256	1		IGR
cg09321086	-0.156212	0.00216713	11	TBCEL	Body
cg20511966	0.214232	0.00219215	8	TRAPPC9	Body
cg14452952	-0.123403	0.00219677	6	SNX3	Body
cg25787886	-0.120485	0.00220187	22	APOBEC3B	TSS200
cg14656538	-0.104356	0.00220433	1		IGR
cg24690094	-0.100545	0.00223434	11		IGR
cg02392688	-0.221818	0.00225326	17	GIT1	1stExon
cg05138787	-0.169066	0.00229522	5	TRIO	Body
cg07483726	-0.151966	0.00240541	17	NXN	Body
cg25160605	-0.10881	0.00243254	11	NELL1	Body
cg06749524	0.158704	0.00245338	10		IGR
cg03000585	-0.113081	0.00257609	1	NEXN	5'UTR
cg18254356	-0.112541	0.00278081	5	ANXA2R-AS1	Body
cg26669159	0.163399	0.00294619	1	CAMTA1	Body
cg05313317	-0.106419	0.00302032	X	NDP	TSS200
cg10986236	-0.115588	0.00308005	3		IGR
cg11229864	-0.144104	0.00310618	11		IGR
cg12303247	0.267344	0.00329767	1	SYT11	3'UTR
cg07018435	-0.105824	0.00330497	1		IGR
cg24120800	-0.123833	0.00330555	3	TFG	Body
cg02560744	-0.144024	0.00347719	2	MALL	Body
cg19681610	-0.106017	0.00349168	1	NOS1AP	Body
cg13017614	-0.131512	0.00357923	1	FOXE3	TSS200
cg02900800	-0.134299	0.00358769	7		IGR
cg07044276	-0.120345	0.00361142	1		IGR
cg05930586	-0.140186	0.00366392	5		IGR
cg26665667	-0.117517	0.00366654	10	SGMS1	5'UTR
cg02150674	-0.130015	0.00367739	10	PHYH	TSS200
cg00926894	-0.108556	0.00373629	X	RGN	5'UTR
cg14409029	-0.103248	0.00375952	11	ZDHHC13	TSS1500
cg01623485	-0.101655	0.00376217	11	BRSK2	Body
cg08382235	0.160692	0.00382187	22	TBX1	Body
cg13351621	-0.155071	0.00383024	6	SYCP2L	Body
cg14394451	-0.115269	0.00390059	9	CFAP95	Body
cg04811592	-0.156795	0.00393601	3	MITF	Body
cg20039443	0.108574	0.00395363	20	NFATC2	Body
cg24873093	-0.10264	0.00397697	1		IGR
cg19261516	-0.10152	0.00398712	3		IGR
cg19971102	-0.102267	0.0040022	14	HHIPL1	3'UTR
cg06183244	-0.103311	0.0040104	6		IGR
cg24332570	-0.110239	0.00404701	10	ANK3	Body
cg27345989	-0.114603	0.00409649	17	NXN	Body
cg11267546	-0.135484	0.00410435	7	HOXA3	TSS1500
cg00618183	-0.114587	0.00411324	17	SEC14L1	Body
cg22700015	0.169231	0.0041519	1		IGR
cg14188676	-0.106318	0.00417668	11	REXO2	TSS1500
cg14108567	-0.127514	0.00429186	12		IGR
cg14573810	-0.100734	0.00435829	15	MEGF11	Body
cg16218715	-0.121654	0.00445754	2		IGR
cg18637901	0.102363	0.0044939	4		IGR
cg02773403	-0.108941	0.0045131	10	ANK3	Body
cg12889195	0.110623	0.00465655	2	PAX8	Body
cg14605150	-0.136301	0.00472563	15	GREM1	5'UTR
cg13794390	-0.123954	0.00474313	1	FOXJ3	Body
cg00869996	-0.101525	0.00475278	3		IGR
cg18944014	-0.106836	0.00479677	2	TWIST2	3'UTR
cg18013789	-0.105118	0.00483792	1		IGR
cg13932046	-0.108751	0.00484035	10		IGR
cg02139485	-0.105337	0.00486714	14	LGMN	TSS1500
cg27631597	-0.103579	0.00491959	5	IQGAP2	Body
cg21672550	-0.105904	0.00493633	9	CNTFR	5'UTR
cg25220537	-0.111744	0.00494179	15		IGR
cg17026799	-0.103945	0.00500031	4		IGR
cg00290607	-0.149333	0.00502972	11		IGR
cg18886245	0.121139	0.00508555	6	TFAP2B	Body
cg07849811	-0.131933	0.00514321	3		IGR
cg06888209	-0.123594	0.00517753	2		IGR
cg06419219	-0.103615	0.00523293	1	EMBP1	TSS1500
cg22996009	-0.100826	0.00527686	2	CPS1	Body
cg06564232	0.109867	0.00533238	6	TFAP2B	Body
cg13759702	-0.115047	0.00533516	3		IGR
cg01697719	0.161715	0.00549858	22	TBX1	Body
cg00500221	-0.110521	0.00562479	1		IGR
cg19669385	-0.117822	0.00564509	17	NXN	Body
cg08242633	0.141368	0.00570492	8		IGR
cg00394712	0.131277	0.00582601	1	NUDT17	TSS200
cg08562672	-0.158253	0.0058329	19		IGR
cg15463563	-0.143475	0.00595979	8	CCN4	Body
cg13704680	0.104821	0.00601895	18	PARD6G-AS1	TSS1500
cg13523819	-0.106321	0.00602596	3	MITF	1stExon
cg23504246	-0.103705	0.00604498	15	FAM227B	Body
cg10458446	0.104924	0.00607347	2	RAB17	TSS1500
cg00501904	-0.123784	0.00608314	1	EPHX1	5'UTR
cg17924243	-0.11982	0.00612292	5		IGR
cg21775245	-0.112954	0.00615373	3	TMCC1	TSS200
cg07470830	-0.105423	0.00615423	6		IGR
cg15457934	-0.101539	0.00631895	14		IGR
cg11267496	-0.105635	0.00637005	X	NDP	TSS200
cg02944007	-0.1024	0.00637507	17	TSPAN10	Body
cg23551720	-0.104611	0.00641549	17	HOXB3	5'UTR
cg17583957	-0.155443	0.00645142	17	MAP2K6	Body
cg18004856	-0.111224	0.00645488	3	FYCO1	5'UTR
cg04249642	-0.139735	0.00648408	10		IGR
cg17215446	-0.104861	0.00653904	3	ZNF197	TSS1500
cg11219411	-0.136428	0.0065837	3		IGR
cg08031492	-0.103334	0.00658448	2		IGR
cg16258854	-0.137374	0.00660253	2	RHOB	1stExon
cg05150224	-0.101579	0.00665569	16	CNOT1	Body
cg08567913	-0.101798	0.00665608	11	ZBTB16	Body
cg16976499	-0.115609	0.00683089	6	SENP6	Body
cg04545636	0.164467	0.00685045	10	CELF2	Body
cg06344553	-0.104745	0.00692118	10	EBF3	Body
cg02138082	-0.146358	0.0069445	1	AGRN	Body
cg07596819	-0.107247	0.00695778	4	STOX2	Body
cg14466759	-0.139932	0.00696095	7	CUX1	Body
cg13244799	-0.128618	0.00705945	12		IGR
cg15156059	-0.109819	0.00718382	2	SRBD1	Body
cg03062944	-0.106379	0.00729863	10		IGR
cg21459816	-0.115717	0.00736041	7	PTPRN2	Body
cg16982073	-0.116104	0.00740687	13		IGR
cg16088380	-0.145212	0.00743137	13	RASA3	Body
cg13392078	-0.124356	0.0074587	9	RECK	TSS1500
cg15737177	-0.117865	0.00752288	12		IGR
cg14643390	-0.107352	0.00758653	7		IGR
cg06968275	-0.130882	0.00764603	17	NXN	Body
cg13100965	0.112709	0.00765318	7		IGR
cg25282354	-0.109568	0.00766664	4		IGR
cg25390787	-0.100671	0.00767081	6	CRISP2	TSS200
cg16201146	-0.12571	0.00767902	20		IGR
cg24603922	-0.104051	0.00772833	6		IGR
cg11480029	-0.106018	0.00773788	7	OR9A2	1stExon
cg08219773	-0.10007	0.00794476	3	EFHB	TSS200
cg19901523	0.106559	0.00796455	14		IGR
cg14391247	-0.104071	0.00797619	10	ANK3	1stExon
cg18498871	-0.102195	0.00799235	14		IGR
cg15163151	-0.122429	0.00803435	8	COX6C	TSS1500
cg00977526	-0.108282	0.0080756	2		IGR
cg23381232	-0.104711	0.00808064	7	DYNC1I1	Body
cg05872835	-0.11852	0.0081579	6	COL12A1	3'UTR
cg20879939	-0.127139	0.00817543	12		IGR
cg09035532	-0.112573	0.00819587	X	ARHGAP6	Body
cg26783404	-0.109817	0.00822393	3	GAP43	Body
cg18484299	-0.10922	0.00833462	2	GORASP2	Body
cg14833024	-0.134155	0.00834129	12		IGR
cg12425378	-0.104297	0.00835553	11		IGR
cg24343614	-0.103291	0.00835698	X	KLHL13	TSS1500
cg08899523	0.114209	0.0085095	10	FGFR2	Body
cg18010014	-0.131449	0.00861412	15	ARRDC4	Body
cg22261207	-0.114671	0.00869157	4	RNF150	Body
cg19051117	-0.222986	0.00874393	19		IGR
cg24693436	-0.134439	0.00893586	7	CARD11	5'UTR
cg20289045	-0.111046	0.00904375	11		IGR
cg03630821	-0.107387	0.00908159	19	A1BG	Body
cg16042099	-0.126851	0.00911925	5		IGR
cg15574362	-0.10475	0.00917937	7		IGR
cg12269111	-0.112526	0.00919398	2		IGR
cg01159980	-0.137198	0.00920061	5	RETREG1	Body
cg21292201	-0.123925	0.00924639	15	EMC7	3'UTR
cg25915512	-0.112638	0.00929969	2	IL36B	TSS1500
cg18503031	-0.106981	0.0093548	3	MITF	Body
cg24925945	-0.128276	0.00936006	11	NAV2	Body
cg20762346	-0.122106	0.00936922	6		IGR
cg17628540	-0.126682	0.0093861	13	SNORA27	TSS1500
cg03091070	0.103666	0.00942147	6	THBS2	Body
cg21110337	0.115601	0.00947517	12	TPCN1	Body
cg16569937	-0.151292	0.00954126	5		IGR
cg06145736	-0.157184	0.00958622	3	SLC9A9	Body
cg23606775	0.115107	0.0096022	1	CLSTN1	Body
cg04260867	-0.100599	0.00966242	1	ZBTB8A	TSS1500
cg26479279	-0.113948	0.00966593	2	NCKAP5	Body
cg20782215	-0.152637	0.00970533	11	OSBP	3'UTR
cg17668981	-0.108373	0.00974842	5	MATR3	5'UTR
cg06950952	-0.108952	0.00986347	2	CACNB4	Body
cg24088508	-0.195759	0.00987431	1	C1orf109	TSS1500
cg09004195	-0.118297	0.0100343	2	EPHA4	Body
cg18516150	-0.109232	0.0100531	3	CPA3	3'UTR
cg26740230	-0.110658	0.0101226	21	KRTAP13-1	TSS200
cg05430021	-0.113375	0.0101496	8		IGR
cg23591139	-0.1102	0.0102216	17		IGR
cg21550016	0.11466	0.0104825	2	PAX8	Body
cg06612945	-0.12748	0.0104921	12		IGR
cg13003178	-0.10502	0.0105416	13	MIR548F5	Body
cg12726213	-0.102949	0.0105461	8	WWP1	5'UTR
cg24726965	-0.105613	0.0105623	2	WDPCP	Body
cg26579145	-0.132744	0.0105676	16	HS3ST2	Body
cg26700919	-0.111498	0.0106391	18	LDLRAD4	5'UTR
cg05912338	-0.10378	0.0106568	11		IGR
cg25799348	-0.112831	0.0106857	7	FOXK1	Body
cg21548131	-0.102894	0.0107399	3	NLGN1	Body
cg19273756	-0.103591	0.0109119	17	SKA2	Body
cg05920383	-0.112055	0.0109129	11		IGR
cg15201175	-0.112735	0.0109464	5	SEMA6A	5'UTR
cg14332815	-0.128799	0.0110447	11	LDHC	TSS1500
cg27303421	-0.121992	0.011065	6		IGR
cg11815473	-0.123349	0.0111063	7		IGR
cg27052537	-0.110492	0.0111937	7		IGR
cg19063834	-0.140889	0.0112902	5	RETREG1	Body
cg08308801	-0.122269	0.0113093	10	CASC2	Body
cg27517502	-0.130003	0.0113341	10	ADARB2	Body
cg26938334	-0.125352	0.0114063	14	SERPINA1	5'UTR
cg27518324	-0.101432	0.0115034	13	DOCK9	Body
cg10899660	-0.111858	0.0115081	X		IGR
cg21434081	-0.10026	0.011562	4		IGR
cg26427896	-0.121488	0.0115627	2	ALK	Body
cg07642259	-0.124906	0.0115861	X	NDP	TSS1500
cg23079702	-0.121993	0.0116068	11		IGR
cg23452168	-0.112082	0.0116178	X	MTM1	5'UTR
cg14030258	-0.104158	0.0116595	1	PTPRU	Body
cg09918394	-0.145343	0.011747	12	CERS5	3'UTR
cg20740328	-0.110907	0.0118565	19	TINCR	Body
cg12873350	-0.112167	0.0119028	10	UNC5B	Body
cg14228484	0.101139	0.011904	2	CNNM4	1stExon
cg08942800	-0.122601	0.011955	6	CRISP2	TSS200
cg19474517	-0.118928	0.0119924	X	BEX2	TSS1500
cg26173773	-0.11861	0.0120071	7	PTPRN2	Body
cg12857702	-0.137545	0.0120183	X	ATRX	TSS200
cg15647364	0.149594	0.0121105	1		IGR
cg12761101	-0.124586	0.0122193	1	SCMH1	Body
cg13300630	-0.10539	0.0122711	3	ROBO1	Body
cg01034754	-0.104809	0.0122713	10		IGR
cg16198468	-0.102415	0.0122985	10	KAT6B	Body
cg05795235	-0.106835	0.01234	7		IGR
cg02525989	-0.102701	0.0123828	3		IGR
cg19495969	-0.101856	0.0124058	11	KIRREL3	Body
cg06379640	-0.10817	0.0124689	X	PRR32	TSS1500
cg10846615	0.125519	0.0124971	2		IGR
cg17484699	-0.118945	0.0126464	4	SHROOM3	Body
cg16046937	-0.109889	0.0126624	10	JAKMIP3	3'UTR
cg23876056	-0.114019	0.0126762	6		IGR
cg24700219	-0.108562	0.012723	12	IL26	TSS1500
cg17397364	-0.106408	0.0127705	2	EHBP1-AS1	Body
cg14388864	-0.101267	0.0129702	7	MAGI2	Body
cg19250417	-0.11428	0.0130264	4	CRMP1	Body
cg12077194	-0.104426	0.0130943	10	ATOH7	TSS1500
cg09628499	-0.116061	0.013132	17		IGR
cg19082708	0.12847	0.0132451	7		IGR
cg20067526	-0.113932	0.0132579	12	C12orf42	Body
cg09989727	-0.125181	0.0132999	15	TCF12	Body
cg01794103	0.105492	0.0133756	15	TBC1D2B	Body
cg05820087	-0.118431	0.0134094	3	ATP13A4	1stExon
cg06287548	0.123171	0.0134141	21		IGR
cg13736128	-0.114096	0.0134402	17	ZSWIM7	Body
cg04096525	-0.130304	0.0135427	1	TRIM67	3'UTR
cg02689640	-0.100957	0.0135491	13		IGR
cg04367216	-0.100473	0.0136393	11	KCNJ1	5'UTR
cg14808571	-0.10752	0.0136584	2		IGR
cg02110048	-0.107992	0.0136983	2	OTOF	Body
cg14233178	-0.107326	0.0137136	X	CACNA1F	TSS200
cg07470639	-0.117073	0.0137527	17		IGR
cg19614643	-0.105623	0.0139386	2		IGR
cg25492112	-0.109245	0.0139946	20	ARHGAP40	Body
cg09895166	-0.117658	0.014021	4	LRBA	Body
cg06621452	-0.121785	0.0140804	2	MALL	Body
cg13941292	0.105076	0.0141085	15		IGR
cg24658487	0.131271	0.0142239	10	ZMIZ1-AS1	Body
cg27143204	-0.102891	0.0142536	5	CCNO	TSS1500
cg05373263	-0.136314	0.0142891	2		IGR
cg14593191	-0.100775	0.0143199	11	CD44	Body
cg23586138	0.109705	0.0143741	2	FNDC4	TSS1500
cg23154832	-0.108911	0.014589	8	CSMD1	Body
cg23719516	-0.11831	0.0146217	2		IGR
cg05754641	-0.111804	0.0146584	8	SULF1	5'UTR
cg25593948	0.102084	0.0147323	6	TFAP2B	1stExon
cg13753527	-0.101056	0.014733	9		IGR
cg11958962	-0.112314	0.0147579	1	REG4	TSS1500
cg27015047	-0.114953	0.0148035	10	DMBT1	Body
cg11763394	0.103065	0.014813	2	PAX8	Body
cg16340152	-0.115357	0.0148422	8		IGR
cg15962903	-0.145066	0.0148832	3	TGM4	Body
cg09491709	-0.105658	0.0148836	3	C3orf20	TSS200
cg01800253	0.108663	0.014916	22	PPM1F	Body
cg22282405	0.104289	0.015024	6	TFAP2B	Body
cg20722788	-0.118338	0.0151067	6		IGR
cg27302054	-0.109951	0.0151236	7	IGF2BP3	Body
cg14852082	-0.117461	0.0151295	4		IGR
cg26476630	-0.103642	0.0151329	2		IGR
cg02558677	-0.110879	0.0152522	5	TRIO	Body
cg15787389	-0.108922	0.0152652	3	ERC2	Body
cg26556196	-0.110434	0.0152733	6	KHDRBS2	Body
cg22713469	-0.13008	0.0152957	5		IGR
cg12644617	-0.10389	0.0153188	10	LINC00200	Body
cg00009001	-0.119851	0.0153561	12	MIR1178	TSS1500
cg17000021	-0.102693	0.0153992	20	FAM210B	TSS1500
cg19861842	-0.10755	0.0155426	8	RHOBTB2	Body
cg24506221	-0.258468	0.0156031	1	GSTM1	TSS200
cg13824815	-0.10688	0.0156142	11	SIAE	Body
cg14694205	-0.104417	0.0156163	3	GMPS	Body
cg09381022	-0.109523	0.0156614	4	PDE5A	Body
cg24570303	0.121408	0.0158621	10		IGR
cg19927058	-0.119927	0.0158678	4		IGR
cg13242944	-0.111341	0.0158963	11	TENM4	Body
cg20386487	0.190369	0.0159584	15		IGR
cg24503369	-0.103042	0.0160283	2	SLC8A1	Body
cg26015539	-0.102175	0.016067	6		IGR
cg05195050	-0.119055	0.0160902	5	LINC02112	Body
cg15946224	-0.10744	0.0161579	14		IGR
cg21531679	-0.119215	0.0161794	3	IGF2BP2	Body
cg24339197	-0.115717	0.0162189	12	CABP1	Body
cg23157239	-0.110211	0.0162276	14		IGR
cg21130463	-0.122758	0.0162548	17	RBFOX3	5'UTR
cg21146957	-0.105469	0.0163179	12	PTPRQ	Body
cg06330618	0.126686	0.0164021	15	FES	1stExon
cg10062550	-0.107688	0.0165391	X	SRPX2	TSS1500
cg04765857	-0.116923	0.016606	16		IGR
cg05033389	-0.115013	0.0166436	1	KAZN	Body
cg05432322	-0.104099	0.0167125	5	MRNIP	Body
cg19549171	-0.108375	0.0168171	3		IGR
cg25605307	-0.104215	0.0168268	1	COLGALT2	Body
cg12502751	-0.105542	0.0168395	5		IGR
cg15374234	0.124075	0.0168931	17	CD300LF	5'UTR
cg06792134	-0.110686	0.0169035	14	WDR25	Body
cg13308743	-0.118431	0.0170083	17		IGR
cg08604223	-0.108042	0.0170175	5	IQGAP2	Body
cg26428748	-0.119083	0.0170654	8	TPD52	Body
cg16496269	0.119731	0.0171622	16		IGR
cg22597794	-0.111693	0.0171774	2	RTN4	Body
cg05384198	-0.10454	0.0171933	9	TBC1D2	Body
cg02440199	-0.114576	0.0172249	7	CHRM2	5'UTR
cg15090161	-0.116857	0.017278	5	TENM2	Body
cg19558802	-0.108057	0.0173029	15	GLDN	Body
cg14558716	-0.100148	0.0173365	12	ATF1	Body
cg18748085	0.124966	0.0174247	5	CDH12	5'UTR
cg11470063	-0.120961	0.0174692	4		IGR
cg06173663	-0.113467	0.0175383	7	CUX1	Body
cg03211447	-0.151812	0.0175427	13	ARHGEF7	Body
cg13321688	-0.108461	0.0175705	3		IGR
cg13812393	0.131708	0.0176215	2		IGR
cg07583851	-0.112893	0.0177	13		IGR
cg16516919	-0.118226	0.0179231	1		IGR
cg17407166	-0.102894	0.0179828	10		IGR
cg24057107	-0.10284	0.018008	7		IGR
cg09330834	-0.104157	0.0180253	11	OSBPL5	TSS1500
cg09157320	-0.108906	0.018066	2	RHBDD1	Body
cg15415945	0.186141	0.0180676	6	C6orf47	1stExon
cg17734137	-0.102923	0.0181123	20	LINC02910	3'UTR
cg26581228	-0.105177	0.0181611	6	TRERF1	5'UTR
cg13093338	-0.106394	0.0181965	1		IGR
cg24359926	-0.123777	0.0182679	3	SETD2	Body
cg07929029	-0.10776	0.0183034	1	GOLPH3L	Body
cg16229875	0.111157	0.018305	14	CEBPE	TSS1500
cg05630886	-0.109003	0.0183421	7		IGR
cg08870030	-0.102996	0.0183824	13		IGR
cg11390690	-0.113062	0.0184223	10	CCSER2	5'UTR
cg18128298	-0.103954	0.0185511	14		IGR
cg16761097	-0.104822	0.0185996	2		IGR
cg18518262	-0.117591	0.0186188	10	STK32C	Body
cg00910586	-0.14186	0.0186808	8		IGR
cg10908752	-0.132032	0.0186838	13	MBNL2	3'UTR
cg24902339	-0.110149	0.0187607	10	CASC2	Body
cg17849542	-0.103269	0.0189132	1	MORN1	Body
cg01996567	-0.153591	0.0189196	7	SSPOP	Body
cg01486183	-0.101357	0.0189537	14		IGR
cg01766699	-0.101213	0.019024	2	DNAH7	Body
cg18259487	-0.101258	0.0190729	7	CHST12	3'UTR
cg10250623	-0.102801	0.019172	10		IGR
cg26479028	-0.101642	0.0192673	16	HSD17B2	TSS200
cg14936938	-0.104143	0.0192701	8		IGR
cg14482968	-0.14954	0.0193136	9	COL5A1	Body
cg19161251	-0.118257	0.0193839	1	LMO4	Body
cg13338306	-0.100078	0.0194865	11	BRSK2	Body
cg07494499	-0.104314	0.0195758	17	NXN	Body
cg26415343	-0.100427	0.0196715	7		IGR
cg26104815	-0.102755	0.0197021	6		IGR
cg25731211	-0.130607	0.0197786	17		IGR
cg22689316	-0.103992	0.0198102	15		IGR
cg03955537	-0.11508	0.0198236	17	TBCD	Body
cg18010085	-0.108243	0.0198692	6		IGR
cg25497157	-0.103428	0.0199618	X		IGR
cg25037394	-0.110799	0.0199663	1	HMGCL	TSS1500
cg08512365	0.10701	0.0202583	7	ADAP1	Body
cg03009785	-0.13153	0.020287	10		IGR
cg07416364	-0.102311	0.0202978	2		IGR
cg14398957	-0.106504	0.020323	15	PRC1	Body
cg17341765	-0.109106	0.0203947	12		IGR
cg08074321	-0.105843	0.0204382	2		IGR
cg26832564	-0.101273	0.0205237	7		IGR
cg10599446	-0.111455	0.0205262	3		IGR
cg13799772	0.105542	0.0205703	3	ALG1L2	TSS200
cg17462559	-0.128052	0.0205952	12		IGR
cg26841170	-0.101179	0.0206191	5		IGR
cg05468843	0.102476	0.0206545	11	IL10RA	Body
cg27083642	-0.16295	0.0206796	14	DDHD1	TSS1500
cg16421090	-0.109243	0.0206884	14		IGR
cg13675753	-0.122487	0.0207812	11	KCNJ1	TSS200
cg08611402	-0.105531	0.0208473	4	ANTXR2	Body
cg11914761	-0.109962	0.020902	11		IGR
cg09973663	-0.105153	0.0210232	2	MYO1B	5'UTR
cg15867963	-0.108169	0.0210305	4	SLC7A11	Body
cg22578632	-0.111798	0.0210952	5	HRH2	5'UTR
cg20476329	-0.115178	0.0211449	6	COL12A1	Body
cg18444099	-0.126495	0.0211488	7		IGR
cg15734651	-0.123509	0.0211612	17	PROCA1	Body
cg03187411	-0.117757	0.0212068	7	IMMP2L	Body
cg21713522	-0.101903	0.0212201	7	JAZF1	Body
cg11395954	-0.100106	0.0213829	11		IGR
cg01134967	0.126529	0.0216204	10	SFTPA1	TSS1500
cg08897844	-0.101095	0.0216472	5	SLC1A3	TSS1500
cg24691911	-0.120472	0.0217836	2		IGR
cg10804254	-0.101561	0.0217923	1		IGR
cg16063656	-0.115409	0.0219157	2		IGR
cg17709180	-0.110049	0.0219407	7	CDHR3	TSS1500
cg15843929	-0.101881	0.0219604	2		IGR
cg06223162	-0.104958	0.021983	1	GPR88	TSS200
cg26672287	-0.107541	0.0220943	2	LTBP1	Body
cg18603577	-0.153958	0.0220959	12	RILPL2	3'UTR
cg06917450	-0.168861	0.022122	1	C1orf109	TSS1500
cg20074141	-0.114208	0.0222124	10		IGR
cg15525848	-0.10108	0.0222815	5	RETREG1	Body
cg00715696	0.101721	0.0224206	16	GSE1	5'UTR
cg00369142	-0.105246	0.0224277	3	PPP2R3A	3'UTR
cg11934688	-0.104589	0.0224321	3	PTPRG	Body
cg18442187	0.100559	0.0224711	6	TFAP2B	Body
cg20522855	-0.111647	0.0225962	X	DMD	5'UTR
cg13764956	-0.116002	0.0226108	9		IGR
cg10848291	-0.11904	0.0229449	6	KCNQ5	Body
cg18391323	0.112846	0.0230397	13	GJA3	Body
cg14832490	-0.120748	0.0230986	1		IGR
cg01555614	0.104106	0.0232707	6	TFAP2B	TSS200
cg18906596	-0.112642	0.0232932	17	ANKFY1	Body
cg08113187	0.106627	0.0233354	16	ZCCHC14	Body
cg05885577	-0.106619	0.0233694	10	CYP17A1	TSS200
cg07870920	0.139457	0.0233699	4		IGR
cg27409974	-0.10543	0.0233826	6	LATS1	Body
cg17743732	-0.103602	0.0233841	2		IGR
cg06433895	-0.101607	0.0234409	16		IGR
cg07839906	-0.120144	0.0234965	7	OR2F1	TSS1500
cg12672189	-0.142288	0.0235099	6		IGR
cg19435731	-0.118763	0.0235264	11		IGR
cg18626427	-0.105691	0.0237512	2		IGR
cg00867835	-0.113765	0.023764	7	SSPOP	Body
cg02251754	-0.130123	0.023969	1		IGR
cg10767193	-0.105965	0.0239867	2		IGR
cg19005335	0.116325	0.0240046	12	NCOR2	Body
cg25758863	-0.131395	0.0241	6		IGR
cg17698860	-0.116416	0.0241098	6	METTL24	Body
cg08409167	-0.107236	0.024168	15	CSNK1G1	Body
cg09610018	-0.11891	0.0243089	2		IGR
cg09236311	-0.115913	0.0243166	3	CLDN18	3'UTR
cg16610412	-0.100966	0.0243368	5	FSTL4	Body
cg01173432	-0.100656	0.0243495	3	FOXP1	5'UTR
cg26593241	-0.105467	0.0243689	5		IGR
cg16576597	-0.101616	0.0243868	16	NUPR1	TSS1500
cg03450593	-0.106195	0.0244473	15	PRTG	Body
cg09841150	-0.133599	0.0244667	6	TRIM40	Body
cg13913475	-0.116679	0.0244804	X		IGR
cg24029994	-0.11729	0.0245047	11	BRSK2	Body
cg25800328	-0.104418	0.0245569	11	AGBL2	Body
cg00185066	-0.103153	0.0246241	13	SPRY2	3'UTR
cg06285241	0.101696	0.0246616	14	CRIP2	Body
cg06583605	-0.118669	0.0247924	4	CEP135	Body
cg03162410	0.108866	0.0247956	19	TECR	Body
cg11258485	0.117428	0.0248333	2	NOC2LP2	TSS200
cg24776343	-0.104712	0.0248433	13	TNFRSF19	Body
cg03103919	-0.104376	0.0248737	10	CACNB2	Body
cg07302938	-0.104463	0.0248974	7	ARL4A	3'UTR
cg21347347	-0.110565	0.0251414	8		IGR
cg02556436	-0.116437	0.0251504	5		IGR
cg14913610	0.121722	0.0251947	12	KLRG1	Body
cg24738140	-0.115424	0.0254277	17	DNAH17	Body
cg18931850	-0.110565	0.0254408	15		IGR
cg18477362	-0.1176	0.0254734	3		IGR
cg21679391	-0.123836	0.0255688	1		IGR
cg06996147	-0.110186	0.0256126	13		IGR
cg25623524	-0.111492	0.025677	19	A1BG-AS1	TSS1500
cg19182008	-0.106007	0.0256979	11		IGR
cg20450689	0.114253	0.0257346	18		IGR
cg10861953	-0.113276	0.0257515	15		IGR
cg16845701	-0.122822	0.0257716	11		IGR
cg17477273	-0.117644	0.025825	6	BRPF3	3'UTR
cg14389169	-0.107053	0.025873	4	SCLT1	TSS1500
cg05437648	-0.112362	0.0259194	3		IGR
cg10169070	-0.107258	0.0259254	6		IGR
cg26308012	0.102585	0.0259444	8	TRAPPC9	Body
cg24812103	-0.10816	0.0259813	8	PABPC1	TSS1500
cg19904025	0.104817	0.0259858	1		IGR
cg10509014	-0.119369	0.0260077	1	PKN2	Body
cg06810293	-0.103273	0.0260846	6	ILRUN	Body
cg21507095	0.137428	0.0261293	22	ILRUN	Body
cg24749077	-0.115169	0.0261498	14	PPP1R3E	Body
cg04791390	-0.1026	0.0261799	2		IGR
cg25139843	-0.100725	0.0261861	11	ANO3	TSS1500
cg02976009	-0.100623	0.0262936	6	TNXB	5'UTR
cg20804613	-0.108111	0.026331	7		IGR
cg18628255	-0.10989	0.0263356	7	AEBP1	Body
cg18413212	-0.108819	0.0264114	2	GULP1	Body
cg19488431	-0.110602	0.0265359	6		IGR
cg11325249	-0.107584	0.0265853	3		IGR
cg23066280	-0.145134	0.0267157	7	PTPRN2	Body
cg04112100	-0.107748	0.0267232	2	KYNU	Body
cg18937934	-0.115483	0.026778	13	FRY	Body
cg13267718	-0.112745	0.0268368	11	KCNJ1	TSS200
cg09757581	-0.100461	0.0268755	2		IGR
cg23762579	0.125908	0.0269016	10		IGR
cg15678392	-0.11175	0.0269499	2	TMEM182	TSS1500
cg08971940	-0.107411	0.026959	10		IGR
cg14373410	-0.122249	0.0270037	14	TSHR	Body
cg04957177	-0.108686	0.02709	14	RNASE12	TSS1500
cg11924517	-0.11833	0.0271057	6	IL17A	TSS1500
cg25422226	-0.109011	0.0271174	7		IGR
cg13400249	-0.106313	0.0271223	1	RERE	5'UTR
cg22688802	-0.126471	0.0271754	4	ABLIM2	Body
cg08922308	-0.101736	0.0272134	12	MIR492	TSS1500
cg26027669	-0.211843	0.027287	1	GFI1	TSS1500
cg20389847	-0.108298	0.0274375	8	EXT1	Body
cg17904717	-0.116273	0.0275092	14	PTGER2	Body
cg26945780	-0.103086	0.0276608	6	SRPK1	Body
cg21673175	0.101099	0.0277661	2	NOC2LP2	TSS200
cg15470705	-0.135435	0.0278	14	PPP4R4	TSS1500
cg16210979	-0.114602	0.0278076	5	YTHDC2	Body
cg24435996	-0.10653	0.0278519	1	MFSD4A	Body
cg00242233	-0.128482	0.027876	X	ARHGEF9	Body
cg27050407	-0.105062	0.0279794	6	RIPOR2	Body
cg20369838	-0.105306	0.0280245	8	NRG1	Body
cg03396963	-0.111201	0.0280402	15		IGR
cg06471596	-0.100066	0.0283121	7	CUX1	Body
cg24536782	-0.166323	0.0285663	8		IGR
cg05624199	-0.117088	0.0286217	19		IGR
cg13666323	-0.125236	0.0286397	X		IGR
cg25589296	-0.107768	0.0286398	10	EXOC6	Body
cg01564333	-0.116589	0.0286991	X	CCDC22	3'UTR
cg00652274	-0.101177	0.0289959	3	LSAMP	Body
cg04839706	-0.141501	0.0290882	16	GPT2	Body
cg00503840	0.115716	0.029166	7	DLX5	Body
cg18087143	-0.100856	0.0292271	7		IGR
cg21295838	0.100059	0.0292382	1	PADI4	1stExon
cg13792714	-0.122351	0.029399	3	ZBTB20	5'UTR
cg19416462	-0.114606	0.0294082	6		IGR
cg09880665	-0.100694	0.0294636	11	LDLRAD3	Body
cg27054424	-0.105536	0.0297712	7		IGR
cg18528073	-0.125617	0.0297765	14		IGR
cg25475999	-0.110834	0.0297803	11	SLC1A2	3'UTR
cg02907402	-0.103115	0.0298465	6	TRIM31	Body
cg01099855	-0.101272	0.0298493	12	SRGAP1	Body
cg06117072	0.112609	0.0299311	6	TFAP2B	Body
cg20703928	-0.110121	0.0300689	2	NCK2	5'UTR
cg14317384	-0.137736	0.0300741	8		IGR
cg19083407	0.102046	0.0300868	2	PAX8	Body
cg14091258	0.102245	0.0301183	7	PTPRN2	Body
cg14259001	-0.104479	0.0301562	14		IGR
cg00695214	0.142541	0.0302286	1	ATAD3B	Body
cg25866895	-0.10141	0.0303132	11	GSTP1	TSS1500
cg01182236	-0.100818	0.0304836	16	BMERB1	Body
cg05775918	-0.104961	0.0305085	11	TMPRSS4	TSS200
cg14422451	-0.105584	0.0305722	17	CD300LG	Body
cg02492799	-0.10773	0.0306167	1	GNAT2	TSS1500
cg02534164	-0.105766	0.0306409	11		IGR
cg16701167	-0.104952	0.0306502	6	ME1	TSS1500
cg13138680	-0.118717	0.0306953	2	CRIM1	Body
cg12912293	-0.100074	0.0307946	1	ARNT	TSS1500
cg26509731	-0.109414	0.0309953	6		IGR
cg06273422	-0.111534	0.0310398	4	GSTCD	5'UTR
cg13920312	-0.10137	0.0310661	1	SELL	3'UTR
cg17141972	-0.113541	0.0312577	6		IGR
cg26400954	-0.10023	0.0313056	13	LMO7	Body
cg26738024	-0.108397	0.0313194	6	VPS52	Body
cg18474443	0.113169	0.0313555	10	PFKP	Body
cg20486651	-0.116875	0.0315155	6	RPS6KA2	Body
cg26827725	-0.106413	0.0315477	16	BCO1	TSS1500
cg27139943	-0.110136	0.0316208	2	ZNF142	3'UTR
cg21652323	-0.128824	0.0316713	6		IGR
cg05800082	-0.106577	0.0316796	6	DST	TSS1500
cg09395805	-0.102332	0.0317128	6		IGR
cg26980954	-0.10368	0.0318498	19	SIGLEC8	3'UTR
cg10786572	-0.213175	0.0319306	10		IGR
cg15936318	-0.107279	0.0321515	6	TMEM14C	TSS1500
cg08575894	-0.101952	0.0321645	11		IGR
cg20619563	-0.104926	0.0323782	6	CYB5R4	Body
cg12603671	-0.108387	0.0324505	1	PTGER3	Body
cg04508870	-0.101277	0.0324754	1		IGR
cg05499890	-0.102209	0.0325197	1	AMPD1	TSS200
cg24116965	-0.104779	0.0327139	4	ARHGAP10	Body
cg16262284	-0.109528	0.0327441	3	MCF2L2	Body
cg09233658	-0.103238	0.0327826	1		IGR
cg12297970	-0.106501	0.032814	6	ELOVL5	5'UTR
cg13578272	-0.114846	0.0328498	9	UBE2R2	Body
cg08941098	-0.102617	0.0328655	7		IGR
cg16529799	-0.100359	0.0329793	5	MCTP1	Body
cg26689441	-0.124352	0.0331967	5	TRIO	Body
cg27026202	0.103573	0.0333344	2		IGR
cg20705893	-0.110364	0.0333926	7	PTPRN2	Body
cg21759500	-0.116468	0.033409	3	MYH15	Body
cg18081349	-0.110723	0.0334291	5	PDE6A	Body
cg23035449	0.116693	0.0334467	15	ZNF710	5'UTR
cg22157025	-0.104575	0.0334862	11		IGR
cg09996284	0.105111	0.0334923	1	BGLAP	TSS200
cg05060175	-0.107821	0.0334944	8	PLEKHF2	5'UTR
cg18220168	-0.104751	0.0336477	6	DSE	5'UTR
cg16191307	-0.10978	0.033685	12		IGR
cg19055323	-0.100915	0.0337106	17	KRTAP4-1	TSS1500
cg05972102	-0.116374	0.0337115	3	CHMP2B	Body
cg21619224	-0.100484	0.0337205	6	EZR	Body
cg08514419	-0.104647	0.0338087	11	VSTM5	TSS1500
cg03001048	-0.100209	0.0339248	1	NOS1AP	Body
cg04418434	-0.10246	0.0339602	6	RREB1	5'UTR
cg07163719	0.133112	0.0339693	8	ERICH1	Body
cg14549078	-0.113995	0.0339787	15	FBN1	Body
cg02977575	0.100157	0.0340129	1	MEX3A	Body
cg15709265	0.120027	0.0340344	3		IGR
cg12268119	-0.107652	0.034086	8	ASAP1	Body
cg09793269	-0.103794	0.0340976	12		IGR
cg22174623	-0.107353	0.0341038	1	RPL22	Body
cg09034580	-0.114942	0.034133	2		IGR
cg18024684	-0.120009	0.0341917	1	GJA8	5'UTR
cg23046919	-0.111624	0.0342397	12	IGF1	3'UTR
cg06791963	-0.109675	0.0342666	17	BCAS3	Body
cg25303761	0.169936	0.0343011	1		IGR
cg08549326	-0.118323	0.0343094	7	ST7	Body
cg14209138	-0.11293	0.0343221	4		IGR
cg02415470	-0.12165	0.0343335	16	ANKRD11	5'UTR
cg11234339	-0.108074	0.0343787	11		IGR
cg02263932	0.110312	0.0344153	20	NFATC2	Body
cg17527975	0.104693	0.0344162	8	DENND3	Body
cg15837308	-0.122221	0.0344241	6		IGR
cg02371397	-0.105907	0.0344762	15	RYR3	Body
cg10259191	-0.11859	0.0344893	X	ANOS1	TSS1500
cg15417488	-0.112733	0.0345526	12	ANAPC5	TSS1500
cg22939563	-0.131695	0.034603	7	DNAJB6	Body
cg15393903	-0.103257	0.0352785	10	GRID1	Body
cg07099606	-0.113101	0.0353065	12		IGR
cg16807101	-0.108322	0.0353335	12	UHRF1BP1L	Body
cg08436959	-0.126435	0.0353521	6	ARFGEF3	Body
cg15461781	-0.117826	0.035471	12	LMNTD1	Body
cg22208022	-0.109947	0.035514	12	ATF7IP	5'UTR
cg17344932	-0.139544	0.0356332	17	MED24	Body
cg15891645	0.130655	0.0357853	7		IGR
cg17307615	-0.100504	0.0359046	10	MGMT	Body
cg03243796	-0.102695	0.0359691	9		IGR
cg07581680	-0.101752	0.0360741	2		IGR
cg20765700	-0.119289	0.0360827	12	RIMBP2	3'UTR
cg27611887	-0.171859	0.036262	5		IGR
cg01583485	-0.107563	0.0363496	20	GNRH2	TSS1500
cg05008366	-0.113105	0.0365699	5	DOCK2	Body
cg13609645	-0.103252	0.036582	6	AIG1	Body
cg05363574	-0.101183	0.036619	2		IGR
cg15718555	-0.102263	0.0366244	2		IGR
cg18144710	-0.103372	0.0366312	8	EXT1	Body
cg26203572	-0.11073	0.0366871	7		IGR
cg19968890	-0.104997	0.0367215	13		IGR
cg08772789	0.103218	0.0367314	17		5'UTR
cg09635994	-0.106619	0.0368263	22	SHANK3	3'UTR
cg16446783	-0.106827	0.0368545	11	MRGPRX4	TSS1500
cg24255201	-0.110191	0.0368944	7	DPP6	3'UTR
cg23368579	0.114285	0.0369569	18		IGR
cg05270892	-0.112159	0.0370502	11		IGR
cg19511382	-0.103068	0.0371171	13	N4BP2L1	Body
cg02729303	-0.105448	0.0371591	5	RETREG1	Body
cg23483562	-0.120254	0.0372021	13	MIR320D1	Body
cg25291311	-0.101553	0.037359	4		IGR
cg21482265	0.102016	0.0374116	2	PAX8	Body
cg06351796	-0.103191	0.0375875	6	ATXN1	5'UTR
cg11680590	-0.111623	0.0377351	15	SLCO3A1	Body
cg24243914	-0.101886	0.0378091	10	PAPSS2	TSS1500
cg12160324	-0.100336	0.0378456	X		IGR
cg19148731	-0.105629	0.0379538	2	LOXL3	5'UTR
cg15955522	-0.100449	0.0381754	5	KCTD16	5'UTR
cg18300492	-0.104166	0.0382012	5		IGR
cg00357546	-0.112671	0.0383223	10	KNDC1	Body
cg00757453	-0.106996	0.0384454	X		IGR
cg14555759	-0.124631	0.0384756	5	FYB	Body
cg05573019	-0.104169	0.0386077	5	DHX29	Body
cg13990351	0.113172	0.0386623	7		IGR
cg09196248	-0.113603	0.0386885	14	DPF3	Body
cg20064006	-0.110216	0.0386946	1		IGR
cg02073839	-0.114978	0.038879	6	KIF25	TSS1500
cg06157561	-0.10377	0.038891	X	PCYT1B	5'UTR
cg09052966	0.132718	0.0389949	7	TRIM50	3'UTR
cg18474072	-0.10127	0.0391137	10	DIP2C	Body
cg13407278	-0.101821	0.0393543	9	CENPP	Body
cg25822376	-0.102735	0.0394612	7	KCND2	Body
cg10126398	-0.102555	0.0395267	1	CCDC190	Body
cg26267310	0.105143	0.0397081	19	PLEKHA4	3'UTR
cg20248056	-0.101265	0.039712	13	MCF2L	Body
cg21903684	-0.110278	0.0397146	3		IGR
cg26039762	-0.101916	0.0397668	3		IGR
cg09076339	0.108781	0.0398332	1	ITPKB	Body
cg11307417	-0.107429	0.0399273	3	ZNF589	3'UTR
cg27119904	0.102473	0.0399457	13	RASA3	Body
cg08309747	-0.10683	0.0399811	11	SPON1	TSS1500
cg18387814	-0.105072	0.0399929	14		IGR
cg04914221	-0.108011	0.0400498	15	TLN2	Body
cg02294416	-0.105948	0.0401038	13		IGR
cg08870587	-0.100988	0.0401137	11	SHANK2	Body
cg16995086	-0.101294	0.0401362	13	FRY	Body
cg20002843	0.106907	0.0402734	1	LINC00628	Body
cg18134577	-0.107758	0.0403108	5	EXOC3	Body
cg11957248	-0.112846	0.0403411	10	CALHM3	5'UTR
cg26804381	-0.106354	0.0403688	2		IGR
cg18100564	-0.101871	0.0404098	11	CSTPP1	TSS1500
cg14374754	0.112647	0.0404454	9	BARX1	3'UTR
cg03212131	-0.100618	0.0404903	5	SLC45A2	Body
cg00554341	-0.104557	0.0405588	3		IGR
cg24756105	-0.106393	0.0406069	18		IGR
cg03402369	-0.103588	0.0406281	13		IGR
cg08315399	-0.109653	0.0407263	14	TTLL5	Body
cg05197551	-0.101767	0.0407518	11	HPS5	5'UTR
cg01663052	-0.108405	0.0409058	14	DTD2	Body
cg18781032	-0.11359	0.040963	12	NANOG	TSS1500
cg16711556	-0.124054	0.0412029	12		IGR
cg14800014	-0.101057	0.0412483	5	GRAMD2B	Body
cg19431272	0.106436	0.0413804	19	S1PR5	Body
cg23322523	-0.103087	0.0414624	8	TRIM55	TSS1500
cg01857151	-0.133228	0.0415263	5		IGR
cg02157626	0.140675	0.0418055	6		IGR
cg07346700	-0.115527	0.0418149	16	PHLPP2	TSS1500
cg23647157	-0.133162	0.0418415	7		IGR
cg15830940	-0.104331	0.0418545	2	SMARCAL1	5'UTR
cg11386757	-0.103156	0.0418562	19	GTPBP3	Body
cg00601035	-0.103765	0.0419302	8		IGR
cg18207201	-0.112298	0.0420205	4		IGR
cg15309361	0.108091	0.0420685	7	MAD1L1	Body
cg22883486	-0.112971	0.0421123	5	IL31RA	1stExon
cg01618928	-0.118282	0.0422276	17	PCYT2	TSS1500
cg23790689	-0.107891	0.0422392	8		IGR
cg00587790	-0.106865	0.0422518	7	BBS9	Body
cg02509730	0.117652	0.0422708	13	CLYBL	Body
cg26137350	-0.112953	0.0425973	2	COL5A2	Body
cg06296169	-0.102584	0.0426255	7	PLXNA4	5'UTR
cg09610578	-0.101497	0.0426648	3	TMCC1	TSS200
cg21908828	-0.115493	0.0426688	4	TMEM131L	TSS1500
cg19683821	0.108785	0.042828	10		IGR
cg18690833	-0.104228	0.0428801	20	SEL1L2	TSS1500
cg26344867	-0.100407	0.0431665	4		IGR
cg25747468	-0.111795	0.0433077	12	ABCC9	TSS1500
cg02632490	-0.100934	0.0433135	10	MIR346	Body
cg05744184	0.112062	0.0433292	17	STAT5A	3'UTR
cg16754015	-0.106426	0.0436164	10	ADARB2	Body
cg20368463	-0.114246	0.043706	18	SLC66A2	Body
cg16588417	-0.106594	0.0437175	2	MIR1246	TSS1500
cg07120097	-0.100968	0.0437347	14	SLC25A21	Body
cg24243927	-0.105108	0.04389	X	TRAPPC2	Body
cg10272520	-0.128266	0.0439182	4	DCLK2	3'UTR
cg09583041	-0.114947	0.0440443	15		IGR
cg20099166	-0.103478	0.0441307	18		IGR
cg16873290	-0.104814	0.0442135	10	C10orf55	TSS1500
cg06465851	-0.102999	0.0442319	2		IGR
cg13966853	-0.102692	0.0442429	8		IGR
cg15686608	0.101039	0.0443306	9	DAB2IP	Body
cg14618583	-0.101491	0.0443327	6	FAM120B	Body
cg08265274	-0.131364	0.0444147	6	HLA-DRB5	Body
cg09817162	-0.105276	0.0445147	6		IGR
cg09351848	-0.107881	0.0445645	2	NRXN1	Body
cg12170649	-0.101587	0.0446049	12	APPL2	Body
cg09250933	0.105957	0.0447826	2	PAX8	Body
cg08287211	-0.104853	0.0448693	10	INPP5A	Body
cg04439622	0.102151	0.0449055	14	CRIP2	Body
cg15717907	-0.106453	0.0449056	11	OR5I1	TSS1500
cg03580358	-0.106725	0.0451379	8		IGR
cg19180710	-0.103802	0.0451655	2		IGR
cg09926562	-0.112579	0.0451806	15	FANCI	Body
cg20666019	-0.104254	0.0452114	7		IGR
cg23074996	-0.106736	0.0452137	3	TMEM108	5'UTR
cg14075731	0.10083	0.0453076	17	CD300LB	1stExon
cg04388123	-0.103181	0.0454231	16	PARN	Body
cg21497139	-0.101631	0.0454394	3		IGR
cg15451585	-0.109927	0.0456674	14	ENTPD5	Body
cg02133809	-0.108995	0.0457983	7		IGR
cg17412442	-0.100013	0.0458103	11	TRIM34	5'UTR
cg09964084	-0.104463	0.0458571	15	EIF2AK4	Body
cg18007983	-0.10253	0.0459396	7	PON3	Body
cg24167667	-0.123591	0.0459468	3		IGR
cg20442941	-0.111058	0.045992	20	GFRA4	TSS1500
cg08804626	-0.109568	0.0460035	6	GMDS	Body
cg04454664	-0.110946	0.0460132	5	ZNF366	Body
cg22594071	-0.101616	0.0460972	3	PLSCR5	5'UTR
cg20409352	-0.1024	0.0461183	4		IGR
cg26765300	-0.110413	0.0461312	8	THAP1	3'UTR
cg07331478	-0.11449	0.0461886	2		IGR
cg14843341	0.104202	0.0461951	6	C6orf132	Body
cg25098174	0.102061	0.0464095	17	CYB561	Body
cg06647446	-0.103437	0.0464553	6	ZDHHC14	Body
cg22933800	0.177248	0.0464926	6	HLA-DQA1	Body
cg06224766	-0.10095	0.0464969	8		IGR
cg12072587	-0.111431	0.0466334	1		IGR
cg17356963	-0.107268	0.046747	4	FRAS1	Body
cg12905767	0.106099	0.0467484	20	C20orf96	Body
cg24031764	-0.114296	0.0467556	3		IGR
cg22902266	0.113284	0.0469545	9	BARX1	3'UTR
cg16945415	0.101895	0.0471859	3		IGR
cg08545593	0.100919	0.0475302	20	CTSZ	TSS1500
cg19672873	-0.101319	0.0475377	1	FAM177B	TSS200
cg07730100	-0.103657	0.0477484	6	L3MBTL3	5'UTR
cg13620040	-0.105348	0.0477773	X	ZNF275	3'UTR
cg10341242	0.104459	0.047797	16	ADCY7	Body
cg01079652	-0.104071	0.0478064	1	IFI44	Body
cg01022087	-0.110588	0.0478761	7	FAM183BP	Body
cg10221856	-0.100717	0.0479794	1		IGR
cg25055892	-0.113502	0.0481019	7	LMOD2	3'UTR
cg16223976	-0.112173	0.0481314	13	STARD13	Body
cg14023020	-0.149851	0.0481866	8		IGR
cg04379348	0.106996	0.0482023	19	RSPH6A	TSS200
cg12097671	-0.100302	0.0482136	8		IGR
cg09228015	-0.113352	0.0482324	1		IGR
cg04828105	-0.107651	0.0482434	6		IGR
cg25900614	-0.104272	0.0483007	7	GRM8	3'UTR
cg07165756	0.104141	0.0483164	11	ZDHHC24	Body
cg06397457	-0.113371	0.0485311	11	MSANTD2	Body
cg02471078	-0.122703	0.0486416	11	DEAF1	Body
cg23548627	0.112825	0.0487105	12		IGR
cg04785931	-0.102299	0.0488445	2		IGR
cg10231182	-0.109015	0.0488482	12	EPS8	Body
cg15563434	0.100692	0.0489194	Y		IGR
cg09180520	-0.107311	0.048925	1	DLGAP3	Body
cg27448447	-0.101658	0.0489563	15		IGR
cg04177251	0.109606	0.049002	4		IGR
cg03116837	-0.111434	0.0490262	8		IGR
cg19323832	-0.100743	0.0490764	6	OR5V1	1stExon
cg14778914	-0.108108	0.0490816	17	ARSG	5'UTR
cg23203918	-0.136378	0.0492091	8		IGR
cg01115636	-0.125799	0.0492635	X	MCTS1	3'UTR
cg02743950	0.103021	0.0492852	19	FKRP	Body
cg26246796	-0.114235	0.0493205	5	FBXL17	Body
cg27314048	-0.101853	0.0493293	20	SNORA71E	TSS200
cg00826638	-0.101445	0.0493356	2	RFTN2	TSS1500
cg25961952	-0.104524	0.0493625	5		IGR
cg04771109	-0.10485	0.0495204	19	ZNF507	Body
cg06232205	-0.104886	0.049608	15	GPR176	Body
cg19245980	-0.104448	0.049738	3		IGR
cg14017326	-0.116991	0.049815	1	SRGAP2	3'UTR
cg12461281	-0.105217	0.0499203	5		IGR
cg10221391	-0.100182	0.0499346	6	HCG9	Body
cg04422903	0.100533	0.0499857	11	CCDC88B	Body
